# Supplementary material for: METTL3-dependent m6A modification programs T follicular helper cell differentiation
Source: Nat Commun. 2021 Feb 26;12:1333. doi: 10.1038/s41467-021-21594-6 (PMC7910450; doi:10.1038/s41467-021-21594-6)
Supplement: Supplementary file 4 — Source Data [file 41467_2021_21594_MOESM4_ESM.xlsx]

## Sheet: Fig. 1b
	Frequency of CXCR5+CD44+ Tfh cells
	Ctrl	Mettl3-/-			Unpaired t test
	17	3.73			P value	0.0002
	31.4	6.26			P value summary	***
	34.8	3.97			Significantly different (P < 0.05)?	Yes
	19.5	3.91			One- or two-tailed P value?	Two-tailed
	27.6	4.38			t, df	t=6.281, df=8
	Cell numbers of CXCR5+CD44+ Tfh cells (×105)
	Ctrl	Mettl3-/-			Unpaired t test
	19.39	1.59			P value	0.0011
	44.85	1.08			P value summary	**
	46.04	1.17			Significantly different (P < 0.05)?	Yes
	18.53	1.77			One- or two-tailed P value?	Two-tailed
	27.76	1.72			t, df	t=4.979, df=8
Ave	31.314	1.466
Fold	21.3602
	Frequency of CXCR5-CD44+ Th1 cells
	Ctrl	Mettl3-/-			Unpaired t test
	20.9	49.8			P value	0.0041
	36	43.1			P value summary	**
	21.4	42.5			Significantly different (P < 0.05)?	Yes
	27.8	57.4			One- or two-tailed P value?	Two-tailed
	22	33.4			t, df	t=3.978, df=8
	Cell numbers of CXCR5-CD44+ Th1 cells (×106)
	Ctrl	Mettl3-/-			Unpaired t test
	2.384	2.122			P value	0.0484
	5.142	0.741			P value summary	*
	2.831	1.258			Significantly different (P < 0.05)?	Yes
	2.642	2.51881			One- or two-tailed P value?	Two-tailed
	2.213	1.31125			t, df	t=2.327, df=8
Ave	3.0424	1.59021
Fold	1.9132

## Sheet: Fig. 1d
	Frequency of CXCR5+PD-1hi GC Tfh cells
	Ctrl	Mettl3-/-			Unpaired t test
	17.4	0.69			P value	<0.0001
	20.5	2.03			P value summary	****
	21.5	0.84			Significantly different (P < 0.05)?	Yes
	22.7	0.53			One- or two-tailed P value?	Two-tailed
	20.9	0.8			t, df	t=21.28, df=8
	Cell number of CXCR5+PD-1hi GC Tfh cells (×105)
	Ctrl	Mettl3-/-			Unpaired t test
	9.339	0.305			P value	0.0004
	19.478	0.327			P value summary	***
	22.072	0.231			Significantly different (P < 0.05)?	Yes
	11.706	0.214			One- or two-tailed P value?	Two-tailed
	11.766	0.223			t, df	t=5.884, df=8
Ave	14.8722	0.26
Fold	57.2008
	Frequency of CXCR5+ICOShi GC Tfh cells
	Ctrl	Mettl3-/-			Unpaired t test
	17.9	0.73			P value	<0.0001
	18.3	0.66			P value summary	****
	21.4	2.03			Significantly different (P < 0.05)?	Yes
	16.9	1.3			One- or two-tailed P value?	Two-tailed
	18.3	0.86			t, df	t=21.90, df=8
	Cell number of CXCR5+ICOShi GC Tfh cells (×105)
	Ctrl	Mettl3-/-			Unpaired t test
	9.575	0.313			P value	0.0011
	16.017	0.11			P value summary	**
	22.592	0.458			Significantly different (P < 0.05)?	Yes
	8.789	0.457			One- or two-tailed P value?	Two-tailed
	10.113	0.219			t, df	t=4.987, df=8
Ave	13.4172	0.3114
Fold	43.0867
	Frequency of CXCR5+Bcl6hi GC Tfh cells
	Ctrl	Mettl3-/-			Unpaired t test
	16.1	1.18			P value	<0.0001
	16.2	2.13			P value summary	****
	20.3	1.59			Significantly different (P < 0.05)?	Yes
	16.4	1.22			One- or two-tailed P value?	Two-tailed
	22.9	2.33			t, df	t=11.94, df=8
	Cell number of CXCR5+Bcl6hi GC Tfh cells (×105)
	Ctrl	Mettl3-/-			Unpaired t test
	7.108	0.332			P value	0.0004
	16.129	0.225			P value summary	***
	16.06	0.266			Significantly different (P < 0.05)?	Yes
	7.325	0.415			One- or two-tailed P value?	Two-tailed
	11.818	0.456			t, df	t=5.714, df=8
Ave	11.688	0.3388
Fold	34.4982

## Sheet: Fig. 1f
	Frequency of GC B cells
	Ctrl	Mettl3-/-			Unpaired t test
	7.99	0.21			P value	0.0014
	5.33	0.27			P value summary	**
	6.97	0.88			Significantly different (P < 0.05)?	Yes
					One- or two-tailed P value?	Two-tailed
					t, df	t=7.850, df=4
	Cell numbers of GC B cells (×106)
	Ctrl	Mettl3-/-			Unpaired t test
	1.841	0.062			P value	<0.0001
	2.061	0.087			P value summary	****
	2.045	0.207			Significantly different (P < 0.05)?	Yes
Ave	1.98233	0.118667			One- or two-tailed P value?	Two-tailed
Fold	16.7051				t, df	t=22.25, df=4
	Frequency of plasma cells
	Ctrl	Mettl3-/-			Unpaired t test
	2.72	0.11			P value	0.0069
	1.41	0.2			P value summary	**
	2.47	0.095			Significantly different (P < 0.05)?	Yes
					One- or two-tailed P value?	Two-tailed
					t, df	t=5.126, df=4
	Cell number of plasma cells (×105)
	Ctrl	Mettl3-/-			Unpaired t test
	6.267	0.326			P value	0.0004
	5.452	0.647			P value summary	***
	7.248	0.223			Significantly different (P < 0.05)?	Yes
Ave	6.32233	0.398667			One- or two-tailed P value?	Two-tailed
Fold	15.8587				t, df	t=11.08, df=4

## Sheet: Fig. 1h
	Day8
	Dilutions	Ctrl												Mettl3-/-
	30	0.7759	0.5973	0.6332	0.4195	0.3949	1.3251	0.9795	1.0071	0.6407	1.1995	1.2912	0.8854	0.4199	0.4747	0.4557	0.5052	0.3568	0.5604	0.4853	0.4991	0.3738	0.3922
	90	0.4861	0.456	0.5106	0.3072	0.3403	0.8872	0.7458	0.7341	0.469	0.7367	0.9149	0.6047	0.3526	0.3171	0.3499	0.4022	0.2958	0.3803	0.3822	0.4173	0.3164	0.2808
	270	0.3613	0.4029	0.4646	0.2447	0.3027	0.6534	0.5778	0.585	0.334	0.4729	0.6873	0.4839	0.277	0.2667	0.2854	0.3375	0.2475	0.3038	0.3018	0.3243	0.2532	0.2318
	810	0.3039	0.3358	0.418	0.2131	0.2518	0.4817	0.417	0.4207	0.2946	0.3215	0.5454	0.3801	0.2554	0.253	0.2706	0.2916	0.2346	0.2731	0.2558	0.2642	0.222	0.2187
		Unpaired t test			Dilution=30			Unpaired t test			Dilution=90			Unpaired t test			Dilution=270			Unpaired t test			Dilution=810
		P value			0.0011			P value			0.0011			P value			0.0008			P value			0.002
		P value summary			**			P value summary			**			P value summary			***			P value summary			**
		Significantly different (P < 0.05)?			Yes			Significantly different (P < 0.05)?			Yes			Significantly different (P < 0.05)?			Yes			Significantly different (P < 0.05)?			Yes
		One- or two-tailed P value?			Two-tailed			One- or two-tailed P value?			Two-tailed			One- or two-tailed P value?			Two-tailed			One- or two-tailed P value?			Two-tailed
		t, df			t=3.790, df=20			t, df			t=3.804, df=20			t, df			t=3.952, df=20			t, df			t=3.555, df=20
	Day56
	Dilutions	Ctrl					Mettl3-/-
	30	1.8496	1.8637	1.7521	1.1462	1.0647	0.2949	0.7423	0.4668	0.2467	0.4261
	90	1.5466	1.5139	1.477	0.9165	0.9176	0.2414	0.583	0.3639	0.1817	0.3724
	270	1.2096	1.1069	1.1551	0.7678	0.7985	0.1772	0.477	0.2167	0.127	0.2572
	810	0.8411	0.8073	0.8678	0.5801	0.6351	0.158	0.3694	0.1442	0.0973	0.1482
		Unpaired t test			Dilution=30			Unpaired t test			Dilution=90			Unpaired t test			Dilution=270			Unpaired t test			Dilution=810
		P value			0.0005			P value			0.0004			P value			0.0001			P value			<0.0001
		P value summary			***			P value summary			***			P value summary			***			P value summary			****
		Significantly different (P < 0.05)?			Yes			Significantly different (P < 0.05)?			Yes			Significantly different (P < 0.05)?			Yes			Significantly different (P < 0.05)?			Yes
		One- or two-tailed P value?			Two-tailed			One- or two-tailed P value?			Two-tailed			One- or two-tailed P value?			Two-tailed			One- or two-tailed P value?			Two-tailed
		t, df			t=5.580, df=8			t, df			t=5.725, df=8			t, df			t=6.811, df=8			t, df			t=7.492, df=8

## Sheet: Fig. 2c
	Frequency of CXCR5+CD44+ Tfh cells
		Ctrl Host					Mettl3-/- Host
	CD45.2+ host T cells	18.9	18.9	16.9	13.8	17.2	3.17	4.25	4.01	4.35	5.85
	CD45.1+ SMARTA donor T cells	71.4	58.3	66.6	72	49.5	60	59.7	45.6	39.7	65.1
	Sidak's multiple comparisons test	Mean Diff.	95.00% CI of diff.	Significant?	Summary	Adjusted P Value
	Ctrl - Mettl3-/-
	CD45.2+ host T cells	12.81	1.409 to 24.22	Yes	*	0.0271
	CD45.1+ SMARTA donor T cells	9.54	-1.865 to 20.94	No	ns	0.1083
	Cell numbers of CXCR5+CD44+ Tfh cells (×106)
		Ctrl Host					Mettl3-/- Host
	CD45.2+ host T cells	0.871	1.377	1.346	1.057	1.193	0.037	0.035	0.118	0.256	0.092
	CD45.1+ SMARTA donor T cells	0.83	1.158	2.323	1.123	1.218	0.557	0.31	1.88	1.01	1.333
	Sidak's multiple comparisons test	Mean Diff.	95.00% CI of diff.	Significant?	Summary	Adjusted P Value
	Ctrl - Mettl3-/-
	CD45.2+ host T cells	1.061	0.3761 to 1.746	Yes	**	0.003
	CD45.1+ SMARTA donor T cells	0.3124	-0.3727 to 0.9975	No	ns	0.4777
	Frequency of CXCR5-CD44+ Th1 cells
		Ctrl Host					Mettl3-/- Host
	CD45.2+ host T cells	36	34.8	26	28.2	32.7	40.9	40.2	50.2	29.2	35.3
	CD45.1+ SMARTA donor T cells	22.8	37.4	31.4	25.5	47.2	37.9	38.6	52.5	58.1	30.7
	Sidak's multiple comparisons test	Mean Diff.	95.00% CI of diff.	Significant?	Summary	Adjusted P Value
	Ctrl - Mettl3-/-
	CD45.2+ host T cells	-7.62	-21.19 to 5.951	No	ns	0.3359
	CD45.1+ SMARTA donor T cells	-10.7	-24.27 to 2.871	No	ns	0.1344
	Cell numbers of CXCR5-CD44+ Th1 cells (×106)
		Ctrl Host					Mettl3-/- Host
	CD45.2+ host T cells	1.6587	2.5357	2.0382	2.1603	2.2682	0.4778	0.3277	1.4832	1.7197	0.5574
	CD45.1+ SMARTA donor T cells	0.2649	0.7429	1.0951	0.3977	1.161	0.352	0.2002	2.165	1.1269	0.6285
	Sidak's multiple comparisons test	Mean Diff.	95.00% CI of diff.	Significant?	Summary	Adjusted P Value
	Ctrl - Mettl3-/-
	CD45.2+ host T cells	1.219	0.3288 to 2.109	Yes	**	0.0077
	CD45.1+ SMARTA donor T cells	-0.1622	-1.052 to 0.7280	No	ns	0.8838

## Sheet: Fig. 2e
	Frequency of GC B cells
	Ctrl	Mettl3-/-			Unpaired t test
	12.5	7.87			P value	0.3997
	21.9	18.6			P value summary	ns
	8.59	10.5			Significantly different (P < 0.05)?	No
	10.5	9.44			One- or two-tailed P value?	Two-tailed
	11.9	5.37			t, df	t=0.8797, df=10
	7.24	5.48
	Cell numbers of GC B cells (×106)
	Ctrl	Mettl3-/-			Unpaired t test
	4.084	3.115			P value	0.742
	4.516	7.103			P value summary	ns
	2.208	1.698			Significantly different (P < 0.05)?	No
	3.467	3.747			One- or two-tailed P value?	Two-tailed
	2.74	1.416			t, df	t=0.3384, df=10
	1.694	3.548
	Frequency of plasma cells
	Ctrl	Mettl3-/-			Unpaired t test
	4.05	2.28			P value	0.1751
	5.36	18.6			P value summary	ns
	5.49	5.68			Significantly different (P < 0.05)?	No
	6.01	8.24			One- or two-tailed P value?	Two-tailed
	5.32	7.11			t, df	t=1.460, df=10
	2.34	6.97
	Cell number of plasma cells (×106)
	Ctrl	Mettl3-/-			Unpaired t test
	6.683	1.55			P value	0.5722
	7.039	24.924			P value summary	ns
	9.47	2.954			Significantly different (P < 0.05)?	No
	7.633	6.757			One- or two-tailed P value?	Two-tailed
	4.841	3.982			t, df	t=0.5840, df=10
	1.404	9.897

## Sheet: Fig. 2g
	Dilutions	Ctrl					Mettl3-/-					Ctrl Host						Mettl3-/- Host
	30	1.5188	1.6034	1.0317	1.101	1.0771	0.4824	0.4124	0.2861	0.3415	0.5252	1.4389	1.5228	1.416	1.4592	1.5567	1.5886	1.1304	1.139	1.6009	1.6441	1.7741	1.7908
	90	0.6797	0.6902	0.6174	0.4683	0.4006	0.2578	0.2546	0.2408	0.1989	0.2998	0.4652	0.5928	0.8391	0.8598	0.9032	0.9062	0.5611	0.5801	0.9004	0.874	1.1846	1.2908
	270	0.3928	0.3317	0.4041	0.2558	0.2136	0.1745	0.1888	0.1408	0.1402	0.1871	0.4532	0.3217	0.4685	0.4707	0.4975	0.5029	0.3291	0.3191	0.4694	0.4434	0.7007	0.7598
	810	0.2394	0.2168	0.2818	0.1779	0.1472	0.1443	0.1521	0.1011	0.1008	0.1755	0.2078	0.2229	0.2558	0.2601	0.2824	0.2803	0.2147	0.2073	0.2407	0.2366	0.3564	0.395
	Tukey's multiple comparisons test				Predicted (LS) mean diff.			95.00% CI of diff.		Significant?		Summary		Adjusted P Value
	Ctrl vs. Mettl3-/-				0.3522			0.2211 to 0.4834		Yes		****		<0.0001
	Ctrl vs. Ctrl Host				-0.148			-0.2736 to -0.02248		Yes		*		0.0143
	Ctrl vs. Mettl3-/- Host				-0.2051			-0.3307 to -0.07957		Yes		***		0.0003
	Mettl3-/- vs. Ctrl Host				-0.5003			-0.6258 to -0.3747		Yes		****		<0.0001
	Mettl3-/- vs. Mettl3-/- Host				-0.5574			-0.6829 to -0.4318		Yes		****		<0.0001
	Ctrl Host vs. Mettl3-/- Host				-0.05709			-0.1768 to 0.06263		No		ns		0.5948

## Sheet: Fig. 3b
	Frequency of CXCR5+Bcl6+ Tfh cells
	Ctrl	Mettl3-/-			Unpaired t test
	47	5.49			P value	<0.0001
	40.1	5.78			P value summary	****
	43.5	8.26			Significantly different (P < 0.05)?	Yes
					One- or two-tailed P value?	Two-tailed
					t, df	t=17.00, df=4
	Cell number of CXCR5+Bcl6+ Tfh cells (×105)
	Ctrl	Mettl3-/-			Unpaired t test
	5.759	0.226			P value	0.0022
	3.671	0.159			P value summary	**
	5.789	0.153			Significantly different (P < 0.05)?	Yes
					One- or two-tailed P value?	Two-tailed
					t, df	t=6.977, df=4

## Sheet: Fig. 3d
		Div3			Div4			Div5			Div6
	Ctrl	5.9	5.82	5.64	17	16.7	17.6	33.4	34.7	34.9	37.2	35	36.2
	Mettl3-/-	25.4	19.1	24.7	40.2	36.6	41.5	18.3	24.1	17	6.58	12.2	6.8
	Two-way ANOVA			Ordinary
	Alpha			0.05
	Source of Variation			% of total variation		P value	P value summary		Significant?
	Interaction			76.8		<0.0001	****		Yes
	Row Factor			0.06929		0.5229	ns		No
	Column Factor			20.53		<0.0001	****		Yes
	ANOVA table			SS		DF	MS		F (DFn, DFd)		P value
	Interaction			2654		3	884.6		F (3, 16) = 157.6		P<0.0001
	Row Factor			2.394		1	2.394		F (1, 16) = 0.4266		P=0.5229
	Column Factor			709.3		3	236.4		F (3, 16) = 42.14		P<0.0001
	Residual			89.79		16	5.612
	Sidak's multiple comparisons test				Mean Diff.		95.00% CI of diff.		Significant?		Summary	Adjusted P Value
	Ctrl - Mettl3-/-
	Div3				-17.28		-22.70 to -11.86		Yes		****	<0.0001
	Div4				-22.33		-27.76 to -16.91		Yes		****	<0.0001
	Div5				14.53		9.110 to 19.96		Yes		****	<0.0001
	Div6				27.61		22.18 to 33.03		Yes		****	<0.0001

## Sheet: Fig. 3f
	Frequency of CXCR5+Bcl6+ Tfh cells
		Ctrl			Mettl3-/-
	Div3	53.2	55.7	50.8	6.75	6.91	10.8
	Div4	59.5	56.4	52.2	4.02	3.08	5.36
	Div5	56.1	47.1	48.1	2.91	3.87	7.87
	Div6	37.1	28.1	34.2	6	9.95	12.1
	Two-way ANOVA			Ordinary
	Alpha			0.05
	Source of Variation			% of total variation		P value	P value summary		Significant?
	Interaction			5.85		<0.0001	****		Yes
	Row Factor			2.912		0.0005	***		Yes
	Column Factor			89.712		<0.0001	****		Yes
	ANOVA table			SS		DF	MS		F (DFn, DFd)		P value
	Interaction			676.2		3	225.4		F (3, 16) = 20.51		P<0.0001
	Row Factor			336.5		3	112.2		F (3, 16) = 10.21		P=0.0005
	Column Factor			10370		1	10370		F (1, 16) = 943.5		P<0.0001
	Residual			175.9		16	10.99
	Sidak's multiple comparisons test				Mean Diff.		95.00% CI of diff.		Significant?		Summary	Adjusted P Value
	Ctrl - Mettl3-/-
	Div3				45.08		37.49 to 52.67		Yes		****	<0.0001
	Div4				51.88		44.29 to 59.47		Yes		****	<0.0001
	Div5				45.55		37.96 to 53.14		Yes		****	<0.0001
	Div6				23.78		16.19 to 31.37		Yes		****	<0.0001
	Cell number of CXCR5+Bcl6+ Tfh cells
		Ctrl			Mettl3-/-
	Div3	39385.1	33981	40854.3	8237.48	4324.52	5618.96
	Div4	126921	98731.1	131002	7764.42	3693.67	4685.41
	Div5	235113	171320	239368	2558.59	3056.01	2818.11
	Div6	173175	103094	176534	1893.69	3977.49	1733.12
	Two-way ANOVA			Ordinary
	Alpha			0.05
	Source of Variation			% of total variation		P value	P value summary		Significant?
	Interaction			16.74		<0.0001	****		Yes
	Row Factor			15.41		<0.0001	****		Yes
	Column Factor			63.25		<0.0001	****		Yes
	ANOVA table			SS		DF	MS		F (DFn, DFd)		P value
	Interaction			25447034600	3	3	8482344867	F (3, 16) = 19.36	F (3, 16) = 19.36	P<0.0001	P<0.0001
	Row Factor			23422417261	3	3	7807472420	F (3, 16) = 17.82	F (3, 16) = 17.82	P<0.0001	P<0.0001
	Column Factor			96154888857	1	1	96154888857	F (1, 16) = 219.5	F (1, 16) = 219.5	P<0.0001	P<0.0001
	Residual			7008728527	16	16	438045533
	Sidak's multiple comparisons test				Mean Diff.		95.00% CI of diff.		Significant?		Summary	Adjusted P Value
	Ctrl - Mettl3-/-
	Div3				32013	-15900 to 79927	-15900 to 79927	No	No		ns	0.2818
	Div4				113504	65590 to 161417	65590 to 161417	Yes	Yes		****	<0.0001
	Div5				212456	164543 to 260370	164543 to 260370	Yes	Yes		****	<0.0001
	Div6				148400	100486 to 196313	100486 to 196313	Yes	Yes		****	<0.0001

[truncated: 30 more sheets: Fig. 3h, Fig. 3i, Fig. 4e, Fig. 5c, Fig. 5d, Fig. 5f, Fig. 5h, Fig. 5i, Fig. 6g, Fig. 6h, Fig. 6i, Fig. 6k, Fig. 6l, Fig. 6m, Fig. 7b, Fig. 7d, Fig. 7f, Fig. 7h, Fig. S1a, Fig. S1d …]
